# Supplementary material for: Spatial Distribution and Prognostic Value of T Cell Subtypes and Immune Biomarkers in p16-Negative HNSCC
Source: Cells. 2025 May 27;14(11):789. doi: 10.3390/cells14110789 (PMC12153745; doi:10.3390/cells14110789)
Supplement: Supplementary file 1 [file cells-14-00789-s001.zip]

Archive with 1 entries (1 files):
- cells-3610829-supplementary.pdf
